# Supplementary material for: Alterations in Oral–Nasal–Pharyngeal Microbiota and Salivary Proteins in Mouth-Breathing Children
Source: Front Microbiol. 2020 Oct 9;11:575550. doi: 10.3389/fmicb.2020.575550 (PMC7586306; doi:10.3389/fmicb.2020.575550)
Supplement: Supplementary file 1 [file Table_1.XLS]

SampleID	Total Tags	Unique Tags	Taxon Tags	Unclassified Tags	Singleton Tags	OTUs
A10_1	79787	38810	76306	0	3481	292
A10_2	88281	36998	83723	0	4558	219
A10_3	92284	39491	89639	0	2645	269
A10_4	81992	39772	76806	0	5186	286
A10_5	96476	38678	93412	0	3064	255
A10_6	87077	47895	81552	0	5525	280
A1_1	112294	47017	110863	0	1431	335
A1_2	99775	40911	98610	0	1165	382
A1_3	93945	43109	91882	0	2063	430
A1_4	96144	42416	94485	0	1659	464
A1_5	87435	35869	86388	0	1047	389
A1_6	109254	43046	106605	0	2649	307
A2_1	97167	42516	94611	0	2556	341
A2_2	105814	41115	104176	0	1638	372
A2_3	93088	38524	92162	0	926	300
A2_4	110047	46922	106036	0	4011	329
A2_5	98488	43531	95650	0	2838	454
A2_6	123388	52835	119608	0	3780	353
A3_1	125122	60042	120465	0	4657	380
A3_2	111360	45125	108357	0	3003	430
A3_3	110174	45883	108669	0	1505	383
A3_4	127071	60539	122566	0	4505	535
A3_5	118313	53856	114702	0	3611	534
A3_6	128806	59236	125069	0	3737	498
A4_1	79668	37609	71728	0	7940	187
A4_2	82598	35429	77901	0	4697	226
A4_3	74137	32150	70194	0	3943	231
A4_4	74579	37433	67002	0	7577	222
A4_5	77647	37853	71779	0	5868	231
A4_6	78862	36832	71775	0	7087	239
A5_1	68773	41094	59876	0	8897	233
A5_2	78561	40857	72857	0	5704	301
A5_3	84041	41355	79815	0	4226	291
A5_4	76025	42336	68288	0	7737	245
A5_5	79156	38175	75106	0	4050	274
A5_6	76456	43528	67073	0	9383	237
A6_1	88496	51886	79787	0	8709	303
A6_2	99775	48834	96058	0	3717	235
A6_3	96375	48295	92911	0	3464	380
A6_4	90172	42756	84919	0	5253	244
A6_5	97046	43300	93802	0	3244	247
A6_6	94776	46311	90155	0	4621	299
A7_1	80835	42748	75226	0	5609	251
A7_2	87919	37683	85106	0	2813	246
A7_3	91435	47006	87621	0	3814	407
A7_4	85450	44524	77160	0	8290	264
A7_5	97042	38882	94412	0	2630	250
A7_6	80869	43920	74330	0	6539	295
A8_1	80538	46434	70835	0	9703	267
A8_2	104574	43090	101788	0	2786	248
A8_3	101800	46765	98339	0	3461	290
A8_4	88385	47176	80432	0	7953	270
A8_5	95422	43686	91795	0	3627	239
A8_6	83369	43621	76986	0	6383	261
A9_1	84066	46415	77218	0	6848	275
A9_2	91400	39999	87559	0	3841	238
A9_3	92548	46754	88811	0	3737	357
A9_4	96774	48106	91901	0	4873	324
A9_5	89824	43819	86565	0	3259	315
A9_6	97564	47896	91003	0	6561	318
A10_7	95331	34701	90873	0	4458	414
A1_7	77937	26842	76668	0	1269	360
A2_7	89938	28302	89070	0	868	329
A3_7	105342	40348	103726	0	1616	545
A4_7	94527	43436	90063	0	4464	300
A5_7	90814	47344	86383	0	4431	410
A6_7	97243	52003	93447	0	3796	388
A7_7	92689	46319	89374	0	3315	364
A8_7	101190	40023	98178	0	3012	315
A9_7	96411	52373	88038	0	8373	660
A10_8	86370	44613	80856	0	5514	298
A1_8	91871	45140	89037	0	2834	541
A2_8	120170	47612	117579	0	2591	303
A3_8	134262	62601	124826	0	9436	584
A4_8	73934	32990	66701	0	7233	231
A5_8	80107	41610	72425	0	7682	273
A6_8	98618	43294	95490	0	3128	312
A7_8	92531	46511	88816	0	3715	291
A8_8	100655	46809	95877	0	4778	372
A9_8	92513	44122	88742	0	3771	331
B10_1	85995	41935	79335	0	6660	265
B10_2	94617	43270	90026	0	4591	377
B10_3	101634	44020	98479	0	3155	327
B10_4	92242	47275	82344	0	9898	241
B10_5	94157	36824	91459	0	2698	267
B10_6	105620	43732	101094	0	4526	242
B1_1	71432	39336	63713	0	7719	243
B1_2	78837	41533	73613	0	5224	296
B1_3	92148	42867	88630	0	3518	313
B1_4	75894	42689	67710	0	8184	254
B1_5	85729	43438	81140	0	4589	297
B1_6	76591	42659	69961	0	6630	292
B2_1	69318	38562	62983	0	6335	244
B2_2	74918	36899	68494	0	6424	224
B2_3	80678	41207	75726	0	4952	272
B2_4	79430	38125	74077	0	5353	263
B2_5	76350	34344	72292	0	4058	239
B2_6	72715	42189	65887	0	6828	266
B3_1	69779	38546	62777	0	7002	248
B3_2	78125	31905	73706	0	4419	242
B3_3	89182	39294	85355	0	3827	276
B3_4	70582	38635	64565	0	6017	226
B3_5	82426	33433	79165	0	3261	235
B3_6	70975	43323	60313	0	10662	240
B4_1	78613	46461	68448	0	10165	231
B4_2	78934	37682	73771	0	5163	236
B4_3	88783	44708	85299	0	3484	298
B4_4	80788	45808	73354	0	7434	252
B4_5	86918	43219	83131	0	3787	303
B4_6	73486	46393	63337	0	10149	288
B5_1	83194	38383	79328	0	3866	253
B5_2	86589	35755	83298	0	3291	250
B5_3	91610	41158	87482	0	4128	271
B5_4	85201	42436	80371	0	4830	264
B5_5	88313	37606	84435	0	3878	256
B5_6	71076	41051	59738	0	11338	256
B6_1	87789	51456	79532	0	8257	310
B6_2	88207	42323	83565	0	4642	276
B6_3	96678	47716	92253	0	4425	340
B6_4	89601	51390	81659	0	7942	317
B6_5	87175	41862	83340	0	3835	296
B6_6	70190	49693	55759	0	14431	322
B7_1	79598	39801	75049	0	4549	236
B7_2	96500	40419	92982	0	3518	213
B7_3	87302	41593	83704	0	3598	269
B7_4	87223	45040	80852	0	6371	239
B7_5	95913	45371	92457	0	3456	300
B7_6	92670	47972	87578	0	5092	279
B8_1	90353	43883	86621	0	3732	258
B8_2	93809	41341	90742	0	3067	309
B8_3	103164	48009	100201	0	2963	291
B8_4	84280	45811	78065	0	6215	260
B8_5	92136	41188	89364	0	2772	254
B8_6	85231	42047	80750	0	4481	297
B9_1	93770	48826	87665	0	6105	286
B9_2	88387	41095	84284	0	4103	242
B9_3	104240	47458	100960	0	3280	309
B9_4	90584	48726	84771	0	5813	285
B9_5	91785	45881	88625	0	3160	308
B9_6	88548	43942	84774	0	3774	313
B10_7	91727	39600	88773	0	2954	310
B1_7	94706	47023	90329	0	4377	414
B2_7	89696	37003	85811	0	3885	387
B3_7	83752	30964	81335	0	2417	320
B4_7	84565	36747	81411	0	3154	358
B5_7	89134	35836	85947	0	3187	323
B6_7	93572	36258	91004	0	2568	363
B7_7	89801	50084	85035	0	4766	382
B8_7	83855	36021	81523	2	2330	291
B9_7	91629	43340	88364	1	3264	515
B10_8	96294	40397	93524	0	2770	215
B1_8	74491	37467	68692	0	5799	259
B2_8	73787	39887	68048	0	5739	221
B3_8	88184	45195	79378	0	8806	242
B4_8	87826	44808	82616	0	5210	283
B5_8	84859	42537	76425	0	8434	282
B6_8	85062	46039	78318	0	6744	298
B7_8	99554	45482	95893	0	3661	297
B8_8	90591	44402	87831	0	2760	338
B9_8	87378	40657	84398	0	2980	274
